# Supplementary material for: Autism-associated gene shank3 is necessary for social contagion in zebrafish
Source: Mol Autism. 2023 Jun 30;14:23. doi: 10.1186/s13229-023-00555-4 (PMC10311831; doi:10.1186/s13229-023-00555-4)
Supplement: Supplementary file 3 — Additional file 3. Source data used for behavioural comparisons. [file 13229_2023_555_MOESM3_ESM.xlsx]

## Sheet: Attention-Recognition measures
ID	Sex	Genotype	Attention (absolute heading towards distress in deg.)	Right / duration	Left / duration	Side distress was presented	Preference Score
1	M	Mutant	33.112	33.5592	39.279	L	0.0785275
2	F	Mutant	92.1241	56.5186	54.5986	L	-0.0172791
3	F	Mutant	107.652	89.4778	57.7186	L	-0.215761
4	F	Mutant	78.021	80.678	65.9184	L	-0.100682
5	M	Mutant	116.188	51.1587	33.7192	L	-0.205466
6	M	Mutant	113.351	74.3581	68.7983	R	0.0388372
7	F	Mutant	88.138	81.12	62.24	R	0.131696
8	F	Mutant	86.0888	62.3584	77.1581	R	-0.106078
9	M	Mutant	3.82865	70.1182	76.3981	R	-0.0428614
10	F	Mutant	171.817	82.48	63.36	R	0.131103
11	F	Mutant	55.7038	69.3183	50.5987	R	0.156105
12	F	Mutant	46.362	71.5582	157.316	L	0.374694
13	F	WT	106.96	118.597	53.4387	L	-0.378749
14	M	WT	162.159	247.474	30.3192	R	0.781714
15	F	WT	141.644	99.6775	88.8378	L	-0.0575004
16	F	WT	155.25	296.793	0.039999	R	0.99973
17	F	WT	156.1	121.477	84.7179	R	0.178274
18	F	WT	169.287	71.7182	112.717	L	0.222294
19	F	WT	165.957	114.237	35.9591	R	0.521171
20	M	WT	108.251	297.433	0	R	1
21	M	WT	131.354	54.1586	51.2387	L	-0.0277037
22	F	WT	107.978	294.833	0.039999	R	0.999729
23	M	WT	167.954	191.915	57.8786	R	0.536589

## Sheet: Contagion measures
Time Bin (range max in sec)	Genotype	Sex	ID	% time Erratic	Velocity (cm/s)	% time Immobile	Number of direction changes (turns > 90 deg.)
20	Mutant	M	1	83.2004	0.00774455	0	0
40	Mutant	M	1	73.0007	0.0290515	0	2
60	Mutant	M	1	94.6001	0.00467322	0	0
80	Mutant	M	1	88.8003	0.00598805	0	0
100	Mutant	M	1	84.8004	0.006637	0	0
120	Mutant	M	1	96.4001	0.00392581	0	0
140	Mutant	M	1	72.2007	0.032071	0	2
160	Mutant	M	1	96.3801	0.00351204	0	0
180	Mutant	M	1	68.4208	0.0131089	0	1
200	Mutant	M	1	91.8002	0.00583865	0	0
220	Mutant	M	1	94.8001	0.00460067	0	0
240	Mutant	M	1	97.0001	0.00436245	0	0
260	Mutant	M	1	38.569	0.0384799	13.7997	6
280	Mutant	M	1	16.8346	0.051578	0	4
300	Mutant	M	1	70.2357	0.0334352	0	1
20	Mutant	F	2	0.80248	0.00712805	0	0
40	Mutant	F	2	49.3988	0.121607	12.5997	5
60	Mutant	F	2	64.1984	0.029638	0	2
80	Mutant	F	2	62.4084	0.0255798	0	1
100	Mutant	F	2	36.7891	0.0915145	13.7997	7
120	Mutant	F	2	27.3993	0.0460134	0	4
140	Mutant	F	2	65.6159	0.0307584	0	2
160	Mutant	F	2	57.8011	0.0205379	0	1
180	Mutant	F	2	64.3984	0.0124307	0	1
200	Mutant	F	2	5.79986	0.0834375	17.1996	9
220	Mutant	F	2	0.39999	0.154386	20.5995	9
240	Mutant	F	2	13.1997	0.0840075	16.0296	6
260	Mutant	F	2	12.1997	0.108194	16.1696	8
280	Mutant	F	2	0	0.133292	16.9996	8
300	Mutant	F	2	1.39996	0.120856	19.1995	10
20	Mutant	F	3	92.0002	0.0055913	0	0
40	Mutant	F	3	90.0002	0.00583365	0	0
60	Mutant	F	3	56.3936	0.073214	0	4
80	Mutant	F	3	53.2087	0.059473	9.39977	5
100	Mutant	F	3	45.8014	0.0770465	0	4
120	Mutant	F	3	8.1873	0.135519	17.9995	11
140	Mutant	F	3	34.5991	0.0709125	11.8172	6
160	Mutant	F	3	0	0.138389	17.3996	14
180	Mutant	F	3	0	0.163896	23.6219	14
200	Mutant	F	3	75.4231	0.0318224	0	2
220	Mutant	F	3	95.8001	0.00394342	0	0
240	Mutant	F	3	45.9714	0.0811105	11.7997	7
260	Mutant	F	3	0.199995	0.16181	18.7995	17
280	Mutant	F	3	0	0.146949	18.7995	12
300	Mutant	F	3	14.5996	0.143173	18.7995	11
20	Mutant	F	4	41.599	0.0717175	12.1997	5
40	Mutant	F	4	17.9995	0.072388	0	4
60	Mutant	F	4	15.3996	0.079976	14.7996	6
80	Mutant	F	4	5.19987	0.118602	16.5996	9
100	Mutant	F	4	37.5991	0.0750285	12.7997	9
120	Mutant	F	4	30.3992	0.142601	14.3996	9
140	Mutant	F	4	41.599	0.097547	14.2171	5
160	Mutant	F	4	0	0.211666	21.9995	15
180	Mutant	F	4	17.9995	0.11523	16.1996	8
200	Mutant	F	4	1.79996	0.124346	21.0245	10
220	Mutant	F	4	2.22744	0.163965	18.7745	12
240	Mutant	F	4	70.1982	0.0651185	0	2
260	Mutant	F	4	6.79983	0.176329	20.3995	13
280	Mutant	F	4	0	0.160976	21.8345	11
300	Mutant	F	4	0	0.130053	20.7995	15
20	Mutant	M	5	46.0013	0.0818095	10.5997	7
40	Mutant	M	5	19.402	0.110621	14.7996	9
60	Mutant	M	5	86.2003	0.0143284	0	0
80	Mutant	M	5	21.592	0.131132	16.5996	10
100	Mutant	M	5	21.9995	0.113914	14.0121	11
120	Mutant	M	5	37.8141	0.089242	13.5872	6
140	Mutant	M	5	23.3844	0.129252	14.9996	14
160	Mutant	M	5	0	0.167583	19.9995	13
180	Mutant	M	5	0	0.154693	18.5995	13
200	Mutant	M	5	0	0.167483	18.5995	15
220	Mutant	M	5	0.199995	0.192157	21.5995	11
240	Mutant	M	5	0	0.17972	20.7995	12
260	Mutant	M	5	0	0.158917	20.832	13
280	Mutant	M	5	0.79998	0.164196	21.8345	14
300	Mutant	M	5	55.6361	0.058591	0	4
20	Mutant	M	6	26.8	0.065979	14	6
40	Mutant	M	6	0	0.160602	19.8	13
60	Mutant	M	6	0	0.204573	20.8	13
80	Mutant	M	6	0.4	0.220771	18.4	12
100	Mutant	M	6	3	0.198431	20.4	18
120	Mutant	M	6	0.4	0.295824	25.8	19
140	Mutant	M	6	0.4	0.155215	21.6	12
160	Mutant	M	6	16.4	0.0714435	11.6	5
180	Mutant	M	6	0	0.178893	18.8	12
200	Mutant	M	6	0.2	0.158069	23.4	9
220	Mutant	M	6	0.8	0.133837	22.6	14
240	Mutant	M	6	0.2	0.104662	24.4	6
260	Mutant	M	6	72.2	0.0289855	0	3
280	Mutant	M	6	92.6	0.0446524	0	2
300	Mutant	M	6	98.2	0.00331885	0	0
20	Mutant	F	7	76.8	0.0206791	0	3
40	Mutant	F	7	56.4	0.257142	9.2	17
60	Mutant	F	7	83.8	0.0202432	0	3
80	Mutant	F	7	65.6	0.0182448	0	1
100	Mutant	F	7	86.8	0.0078693	0	0
120	Mutant	F	7	76.8	0.0129773	0	1
140	Mutant	F	7	91.2	0.00527425	0	0
160	Mutant	F	7	96.6	0.00291784	0	0
180	Mutant	F	7	94.8	0.00352473	0	0
200	Mutant	F	7	91.6	0.00426223	0	0
220	Mutant	F	7	99.6	0.00185691	0	0
240	Mutant	F	7	98.8	0.00224236	0	0
260	Mutant	F	7	92.8	0.00407612	0	0
280	Mutant	F	7	96.4	0.00191188	0	0
300	Mutant	F	7	96	0.00222947	0	0
20	Mutant	F	8	0.999975	0.182681	18.9995	13
40	Mutant	F	8	0.599985	0.1097	14.4046	10
60	Mutant	F	8	3.7999	0.129299	19.3945	12
80	Mutant	F	8	0.79998	0.115773	18.2095	10
100	Mutant	F	8	4.99987	0.0889295	15.3996	9
120	Mutant	F	8	0	0.128069	17.1996	12
140	Mutant	F	8	0.39999	0.144477	18.3995	10
160	Mutant	F	8	0.199995	0.124632	17.9995	10
180	Mutant	F	8	6.39984	0.092455	12.3997	9
200	Mutant	F	8	0.199995	0.11151	16.7996	9
220	Mutant	F	8	14.7996	0.0443472	0	2
240	Mutant	F	8	97.0276	0.00477491	0	0
260	Mutant	F	8	88.5678	0.0066413	0	1
280	Mutant	F	8	33.7992	0.0511305	0	2
300	Mutant	F	8	0.39999	0.126223	19.5995	9
20	Mutant	M	9	87.0003	0.00645535	0	0
40	Mutant	M	9	58.401	0.0240303	0	1
60	Mutant	M	9	96.4001	0.00442656	0	0
80	Mutant	M	9	96.4001	0.00440256	0	0
100	Mutant	M	9	95.4001	0.0052521	0	0
120	Mutant	M	9	53.7862	0.0288778	0	1
140	Mutant	M	9	43.2164	0.0297102	0	1
160	Mutant	M	9	43.1814	0.0331507	0	1
180	Mutant	M	9	0	0.12965	15.1996	14
200	Mutant	M	9	63.2234	0.0345658	0	3
220	Mutant	M	9	42.5739	0.0458868	0	4
240	Mutant	M	9	0.39999	0.16896	18.0296	19
260	Mutant	M	9	0	0.16151	16.3996	14
280	Mutant	M	9	2.99992	0.0980665	13.5997	9
300	Mutant	M	9	0	0.138367	16.3996	14
20	Mutant	F	10	74.8	0.00927605	0	0
40	Mutant	F	10	83.4	0.00833445	0	0
60	Mutant	F	10	22	0.213762	21.6	20
80	Mutant	F	10	58	0.099427	10.6	5
100	Mutant	F	10	95.6	0.00468835	0	0
120	Mutant	F	10	37.6	0.122331	18.2	7
140	Mutant	F	10	56.6	0.0807205	10.6	8
160	Mutant	F	10	41.2	0.132844	14.8	12
180	Mutant	F	10	19.8	0.174078	18.2	15
200	Mutant	F	10	24	0.190573	20.8	13
220	Mutant	F	10	0	0.15919	20.2	16
240	Mutant	F	10	0.2	0.213133	23.8	17
260	Mutant	F	10	19.6	0.150432	19.2	13
280	Mutant	F	10	0.8	0.167561	22	12
300	Mutant	F	10	0.4	0.233916	21.2	15
20	Mutant	F	11	92.0002	0.0043933	0	0
40	Mutant	F	11	91.2002	0.00473276	0	0
60	Mutant	F	11	35.3941	0.218615	23.7994	16
80	Mutant	F	11	34.8091	0.191944	17.7996	19
100	Mutant	F	11	92.4002	0.00465467	0	0
120	Mutant	F	11	97.4001	0.00370098	0	0
140	Mutant	F	11	93.2002	0.00487703	0	0
160	Mutant	F	11	74.7806	0.0199679	0	2
180	Mutant	F	11	1.79996	0.143519	21.1995	14
200	Mutant	F	11	63.1984	0.0462995	7.22482	7
220	Mutant	F	11	0.199995	0.120711	20.1995	12
240	Mutant	F	11	19.0295	0.095938	14.1996	13
260	Mutant	F	11	0.76998	0.154739	21.5995	9
280	Mutant	F	11	32.0342	0.159032	12.3997	12
300	Mutant	F	11	82.3629	0.0148244	0	0
20	Mutant	F	12	0	0.156797	22.4019	12
40	Mutant	F	12	0	0.257433	23.3994	17
60	Mutant	F	12	0.599985	0.192231	22.1994	16
80	Mutant	F	12	0	0.206095	23.1994	17
100	Mutant	F	12	0	0.186986	22.9994	16
120	Mutant	F	12	0	0.224137	23.9994	20
140	Mutant	F	12	0	0.204456	22.8169	15
160	Mutant	F	12	0	0.177031	25.8194	14
180	Mutant	F	12	0	0.176761	22.4219	13
200	Mutant	F	12	0.39999	0.180913	23.1994	13
220	Mutant	F	12	0.199995	0.189277	24.7994	11
240	Mutant	F	12	0	0.176141	21.1995	11
260	Mutant	F	12	0	0.183181	23.3994	14
280	Mutant	F	12	0	0.217004	22.7994	15
300	Mutant	F	12	0	0.200861	23.0369	14
20	WT	F	13	0	3.91057	28.9993	15
40	WT	F	13	0.199995	2.86084	25.7994	8
60	WT	F	13	0.79998	3.49206	21.7995	12
80	WT	F	13	0	4.16056	23.6094	15
100	WT	F	13	0	4.0859	22.6119	16
120	WT	F	13	0	0.428078	26.1868	16
140	WT	F	13	0	0.821288	37.0166	29
160	WT	F	13	0	0.473739	23.2194	15
180	WT	F	13	0	1.6156	24.9994	14
200	WT	F	13	0.199995	0.371918	21.9995	13
220	WT	F	13	0	0.416124	25.1994	14
240	WT	F	13	0.79998	1.19422	27.2293	16
260	WT	F	13	0.79998	1.05839	24.7994	10
280	WT	F	13	0.39999	0.324145	22.7994	12
300	WT	F	13	0.39999	0.308947	20.9995	14
20	WT	M	14	10.5997	3.62992	26.9993	16
40	WT	M	14	0	3.56724	30.3992	15
60	WT	M	14	0.79998	3.40408	27.8068	13
80	WT	M	14	0	3.94016	29.5918	16
100	WT	M	14	0.999975	3.63591	27.8118	15
120	WT	M	14	0.199995	0.286705	26.3868	14
140	WT	M	14	18.5995	0.215536	16.9996	8
160	WT	M	14	2.59993	0.231745	21.1995	6
180	WT	M	14	0	1.50169	29.3993	23
200	WT	M	14	0.199995	0.401843	27.7993	17
220	WT	M	14	3.39992	0.267897	21.5995	13
240	WT	M	14	17.1996	0.428541	15.9996	9
260	WT	M	14	10.9997	0.73784	19.9995	14
280	WT	M	14	0.999975	0.430335	29.7993	17
300	WT	M	14	1.19997	0.346324	23.0369	15
20	WT	F	15	37.1991	1.86976	0	4
40	WT	F	15	0	3.95964	26.9993	13
60	WT	F	15	32.2067	2.52949	18.3995	10
80	WT	F	15	2.39244	3.53287	28.7993	11
100	WT	F	15	5.99985	1.55835	14.5996	5
120	WT	F	15	9.59976	0.181762	17.7996	5
140	WT	F	15	18.7995	0.160243	16.9996	7
160	WT	F	15	1.59996	0.324877	24.5994	16
180	WT	F	15	0	1.35013	27.1993	19
200	WT	F	15	69.4233	0.200261	10.3997	5
220	WT	F	15	80.773	0.0790422	0	3
240	WT	F	15	15.1996	1.11943	23.2294	14
260	WT	F	15	57.5986	0.332366	10.3997	5
280	WT	F	15	0.599985	0.327185	23.5994	18
300	WT	F	15	7.59981	0.268633	20.9995	10
20	WT	F	16	0	3.27718	32.1992	12
40	WT	F	16	0.199995	3.0766	27.2043	11
60	WT	F	16	0.39999	2.61258	20.9995	14
80	WT	F	16	0.599985	3.25552	24.9994	12
100	WT	F	16	0.79998	2.84774	29.1993	8
120	WT	F	16	0	0.282118	24.9994	14
140	WT	F	16	0.39999	0.300188	29.6168	5
160	WT	F	16	0	0.23591	24.3994	5
180	WT	F	16	0	0.955152	25.3994	10
200	WT	F	16	0.79998	0.236689	26.5993	5
220	WT	F	16	0.39999	0.323111	26.8268	14
240	WT	F	16	0	1.07286	22.4294	10
260	WT	F	16	0.39999	1.01728	27.3993	12
280	WT	F	16	0.199995	0.289476	24.3994	12
300	WT	F	16	0	0.315505	27.5993	10
20	WT	F	17	17.3996	2.57028	18.5995	9
40	WT	F	17	0.599985	2.91102	20.7995	15
60	WT	F	17	0.999975	2.42526	20.5995	5
80	WT	F	17	0.39999	2.63427	22.1994	10
100	WT	F	17	0.39999	2.39413	19.7995	10
120	WT	F	17	0.999975	0.273774	21.7995	12
140	WT	F	17	0.39999	0.257283	20.3995	9
160	WT	F	17	0	0.294616	22.5994	12
180	WT	F	17	0.199995	1.04365	24.9994	15
200	WT	F	17	0.39999	0.332896	24.9994	10
220	WT	F	17	0	0.301451	19.9995	10
240	WT	F	17	0	1.08121	23.4294	13
260	WT	F	17	0.39999	0.704441	20.9695	10
280	WT	F	17	0.39999	0.257684	22.3994	10
300	WT	F	17	0	0.284577	20.9995	12
20	WT	F	18	0	4.5331	29.3993	13
40	WT	F	18	0	4.75994	24.7994	19
60	WT	F	18	0.79998	4.62465	27.1993	16
80	WT	F	18	0.199995	4.97537	28.4093	19
100	WT	F	18	0	4.70911	25.7994	18
120	WT	F	18	0	0.452761	24.9994	19
140	WT	F	18	0	0.47876	31.7992	21
160	WT	F	18	0	0.513056	30.1992	20
180	WT	F	18	0	1.56426	31.5992	17
200	WT	F	18	0	0.442734	26.1993	14
220	WT	F	18	0	0.443866	30.6267	17
240	WT	F	18	0	1.3756	26.3718	16
260	WT	F	18	0	1.58007	26.1993	18
280	WT	F	18	0.39999	0.4135	26.7993	17
300	WT	F	18	0	0.426429	26.0369	20
20	WT	F	19	0.999975	3.03716	26.6018	8
40	WT	F	19	0	2.56461	20.997	11
60	WT	F	19	0.199995	3.19385	27.3993	13
80	WT	F	19	1.19997	2.03823	20.7995	12
100	WT	F	19	1.19997	3.50933	24.1994	18
120	WT	F	19	0.199995	0.395925	34.2141	18
140	WT	F	19	0.199995	0.286748	32.7842	12
160	WT	F	19	15.7996	0.247009	18.1995	8
180	WT	F	19	0	1.3914	26.7993	15
200	WT	F	19	0	0.361883	27.1993	19
220	WT	F	19	0.599985	0.290375	26.1993	9
240	WT	F	19	0.39999	0.918776	26.5993	10
260	WT	F	19	0.199995	0.932438	26.1993	10
280	WT	F	19	0.199995	0.311299	29.1993	8
300	WT	F	19	70.0357	0.0362277	0	1
20	WT	M	20	23.5994	3.18401	20.7995	11
40	WT	M	20	0.199995	3.09397	24.7994	7
60	WT	M	20	0.999975	3.2824	24.1994	14
80	WT	M	20	0.39999	2.75003	26.7993	10
100	WT	M	20	0.199995	2.81937	25.7994	12
120	WT	M	20	0	0.318107	20.2145	11
140	WT	M	20	0.79998	0.324494	24.7844	8
160	WT	M	20	0.199995	0.316885	27.5993	14
180	WT	M	20	0.39999	0.996722	24.9994	12
200	WT	M	20	0	0.378667	23.3994	16
220	WT	M	20	0.599985	0.31177	23.9994	12
240	WT	M	20	0.199995	1.09642	23.7994	13
260	WT	M	20	0.39999	1.04677	31.7992	13
280	WT	M	20	1.19997	0.34878	26.5993	15
300	WT	M	20	0.599985	0.289374	23.4369	10
20	WT	M	21	17.5996	3.85367	21.3995	16
40	WT	M	21	11.9997	4.39006	19.9995	17
60	WT	M	21	0.199995	3.61639	27.5993	10
80	WT	M	21	0.199995	2.79067	20.5995	11
100	WT	M	21	22.3994	0.959135	0	4
120	WT	M	21	5.19987	0.239827	18.2145	11
140	WT	M	21	3.9999	0.263151	18.3995	8
160	WT	M	21	0	0.336248	20.9995	11
180	WT	M	21	0.199995	1.1861	22.7994	12
200	WT	M	21	5.19987	0.151779	14.5996	5
220	WT	M	21	48.1988	0.21034	13.3997	8
240	WT	M	21	64.3984	0.513721	7.79981	5
260	WT	M	21	23.7994	0.854565	16.3996	7
280	WT	M	21	0	0.445605	23.7994	15
300	WT	M	21	21.9995	0.125864	12.7997	6
20	WT	F	22	1.39996	4.58465	35.5991	18
40	WT	F	22	0.39999	4.04381	29.2043	16
60	WT	F	22	0.199995	7.09299	37.5941	23
80	WT	F	22	31.2092	1.53297	0	3
100	WT	F	22	93.9876	0.099146	0	0
120	WT	F	22	27.7993	0.18682	17.3996	8
140	WT	F	22	0.39999	0.283024	25.7994	8
160	WT	F	22	0	0.283697	24.8194	12
180	WT	F	22	0.199995	1.02268	26.9993	14
200	WT	F	22	0.599985	0.249398	24.1994	11
220	WT	F	22	0.79998	0.31175	24.1994	13
240	WT	F	22	0.599985	0.919505	25.6294	11
260	WT	F	22	0.199995	1.05225	24.9694	11
280	WT	F	22	0.199995	0.25817	27.5993	6
300	WT	F	22	0.999975	0.311025	25.3994	10
20	WT	M	23	0.199995	3.13737	30.0017	12
40	WT	M	23	0.599985	3.86	33.0017	15
60	WT	M	23	0.199995	3.8211	29.6018	13
80	WT	M	23	0	3.75284	26.3993	17
100	WT	M	23	0.199995	3.33934	31.3992	13
120	WT	M	23	0.599985	0.340336	25.7994	15
140	WT	M	23	0	0.318519	28.4168	8
160	WT	M	23	0.199995	0.35192	25.3994	14
180	WT	M	23	0.199995	1.17015	27.0218	18
200	WT	M	23	0	0.381766	26.9993	16
220	WT	M	23	0.39999	0.345066	26.8268	16
240	WT	M	23	0.199995	1.0444	30.1717	10
260	WT	M	23	0.199995	1.08286	24.2319	15
280	WT	M	23	0.199995	0.301557	29.3993	10
300	WT	M	23	0.599985	0.359016	29.7993	13
