# Supplementary material for: Autism-associated gene shank3 is necessary for social contagion in zebrafish
Source: Mol Autism. 2023 Jun 30;14:23. doi: 10.1186/s13229-023-00555-4 (PMC10311831; doi:10.1186/s13229-023-00555-4)
Supplement: Supplementary file 4 — Additional file 4. Source data used for neuroplastcity characterisation. [file 13229_2023_555_MOESM4_ESM.xlsx]

## Sheet: Shank 
Well	Well Position	Sample	Gene	CT	media Ct	filter_bad replicates	>0.51	<-0.51
1	A1	1	Shank	25.827	26.4465	0.619482		1			resultados descartados
25	B1	1	Shank	26.9629		-0.516464	1	1
49	C1	1	Shank	26.5495		-0.103018	1	1
2	A2	2	Shank	26.6931	26.3987	-0.2944	1	1
26	B2	2	Shank	26.0069		0.391729	1	1
50	C2	2	Shank	26.496		-0.0973288	1	1
3	A3	3	Shank	25.6874	25.6536	-0.0338357	1	1
27	B3	3	Shank	25.6111		0.042483	1	1
51	C3	3	Shank	25.6622		-0.00864728	1	1
4	A4	4	Shank	26.2322	25.9295	-0.302716	1	1
28	B4	4	Shank	25.6919		0.237584	1	1
52	C4	4	Shank	25.8643		0.0651315	1	1
5	A5	5	Shank	26.8322	27.0123	0.180072	1	1
29	B5	5	Shank	27.1581		-0.145802	1	1
53	C5	5	Shank	27.0465		-0.03427	1	1
6	A6	6	Shank	26.8607	27.1621	0.301413	1	1
30	B6	6	Shank	28.0276		-0.865456	1	1
54	C6	6	Shank	26.5981		0.564043	0	1
7	A7	7	Shank	25.4891	25.3544	-0.134713	1	1
31	B7	7	Shank	25.3174		0.0370204	1	1
55	C7	7	Shank	25.2567		0.0976931	1	1
8	A8	8	Shank	25.3257	25.5609	0.235173	1	1
32	B8	8	Shank	25.9975		-0.436651	1	1
56	C8	8	Shank	25.3594		0.201478	1	1
9	A9	9	Shank	27.4054	27.2498	-0.155621	1	1
33	B9	9	Shank	27.2986		-0.0487715	1	1
57	C9	9	Shank	27.0454		0.204393	1	1
10	A10	10	Shank	29.9096	29.497	-0.412518	1	1
34	B10	10	Shank	29.6047		-0.107644	1	1
58	C10	10	Shank	28.9769		0.520162	0	1
11	A11	11	Shank	34.0567	34.7443	0.687612	0	1
35	B11	11	Shank	35.4193		-0.674983	1	1
59	C11	11	Shank	34.7569		-0.0126292	1	1
12	A12	12	Shank	32.4727	32.3326	-0.140165	1	1
36	B12	12	Shank	32.1924		0.140165	1	1
13	A13	13	Shank	30.7195	31.0072	0.287703	1	1
37	B13	13	Shank	31.2485		-0.241346	1	1
61	C13	13	Shank	31.0535		-0.0463562	1	1
14	A14	14	Shank	32.0132	33.4666	1.45338	0	1
38	B14	14	Shank	33.6147		-0.148156	1	1
62	C14	14	Shank	34.7718		-1.30523	1	1
15	A15	15	Shank	34.1367	32.9018	-1.23487	1	1
63	C15	15	Shank	31.6669		1.23487	0	1
16	A16	16	Shank	30.8064	31.1587	0.352277	1	1
40	B16	16	Shank	32.2369		-1.07818	1	1
64	C16	16	Shank	30.4328		0.725898	0	1
17	A17	17	Shank	33.8009	33.8869	0.0859998	1	1
41	B17	17	Shank	32.9044		0.982568	0	1
65	C17	17	Shank	34.9555		-1.06857	1	1
18	A18	18	Shank	30.9525	31.3314	0.37881	1	1
42	B18	18	Shank	31.3182		0.0131652	1	1
66	C18	18	Shank	31.7233		-0.391975	1	1

## Sheet: Shank_clean
Well	Well Position	Sample	Gene	CT	media Ct					Sample	Phenotype	Ct
1	A1	1	Shank		26.7562					1	WT	26.7562
25	B1	1	Shank	26.9629						2	WT	26.3987
49	C1	1	Shank	26.5495						3	WT	25.6536
2	A2	2	Shank	26.6931	26.3987					4	WT	25.9295
26	B2	2	Shank	26.0069						5	WT	27.0123
50	C2	2	Shank	26.496						6	WT	27.4441
3	A3	3	Shank	25.6874	25.6536					7	WT	25.3544
27	B3	3	Shank	25.6111						8	WT	25.5609
51	C3	3	Shank	25.6622						9	WT	27.2498
4	A4	4	Shank	26.2322	25.9295					10	MUT	29.7571
28	B4	4	Shank	25.6919						11	MUT	35.0881
52	C4	4	Shank	25.8643						12	MUT	32.3326
5	A5	5	Shank	26.8322	27.0123					13	MUT	31.0072
29	B5	5	Shank	27.1581						14	MUT	34.1932
53	C5	5	Shank	27.0465						15*	MUT	34.1367
6	A6	6	Shank	26.8607	27.4441					16	MUT	31.5216
30	B6	6	Shank	28.0276						17	MUT	34.3782
54	C6	6	Shank							18	MUT	31.3314
7	A7	7	Shank	25.4891	25.3544
31	B7	7	Shank	25.3174
55	C7	7	Shank	25.2567
8	A8	8	Shank	25.3257	25.5609
32	B8	8	Shank	25.9975
56	C8	8	Shank	25.3594
9	A9	9	Shank	27.4054	27.2498
33	B9	9	Shank	27.2986
57	C9	9	Shank	27.0454
10	A10	10	Shank	29.9096	29.7571
34	B10	10	Shank	29.6047
58	C10	10	Shank
11	A11	11	Shank		35.0881
35	B11	11	Shank	35.4193
59	C11	11	Shank	34.7569
12	A12	12	Shank	32.4727	32.3326
36	B12	12	Shank	32.1924
13	A13	13	Shank	30.7195	31.0072
37	B13	13	Shank	31.2485
61	C13	13	Shank	31.0535
14	A14	14	Shank		34.1932
38	B14	14	Shank	33.6147
62	C14	14	Shank	34.7718
15	A15	15	Shank	34.1367	34.1367
63	C15	15	Shank
16	A16	16	Shank	30.8064	31.5216
40	B16	16	Shank	32.2369
64	C16	16	Shank
17	A17	17	Shank	33.8009	34.3782
41	B17	17	Shank
65	C17	17	Shank	34.9555
18	A18	18	Shank	30.9525	31.3314
42	B18	18	Shank	31.3182
66	C18	18	Shank	31.7233

## Sheet: elfa1a_2Run
Well	Well Position	Sample	Gene	CT	media Ct	filter_bad replicates	>0.51	<-0.51
121	F1	1	elfa	19.5488	19.7881	0.239319	1	1			Sample	Phenotype	Ct
145	G1	1	elfa	19.7992		-0.011158	1	1			1	WT	19.7881
169	H1	1	elfa	20.0162		-0.228161	1	1			2	WT	20.5982
122	F2	2	elfa	20.5131	20.5982	0.0850894	1	1			3	WT	20.1261
146	G2	2	elfa	20.8101		-0.211885	1	1			4	WT	19.3456
170	H2	2	elfa	20.4714		0.126795	1	1			5	WT	19.2409
123	F3	3	elfa	20.4026	20.1261	-0.276578	1	1			6	WT	19.868
147	G3	3	elfa	20.179		-0.0529168	1	1			7	WT	19.996
171	H3	3	elfa	19.7966		0.329495	1	1			8	WT	19.2421
124	F4	4	elfa	19.231	19.3456	0.114616	1	1			9	WT	20.6186
148	G4	4	elfa	19.0874		0.258198	1	1			10	MUT	20.2594
172	H4	4	elfa	19.7185		-0.372814	1	1			11	MUT	27.3486
125	F5	5	elfa	18.9627	19.2409	0.278223	1	1			12	MUT	25.2806
149	G5	5	elfa	19.3802		-0.139271	1	1			13	MUT	22.1636
173	H5	5	elfa	19.3799		-0.138952	1	1			14	MUT	25.5175
126	F6	6	elfa	19.8501	19.868	0.01791	1	1			15*	MUT	26.3457
150	G6	6	elfa	19.6476		0.220407	1	1			16	MUT	25.3717
174	H6	6	elfa	20.1063		-0.238317	1	1			17	MUT	26.846
127	F7	7	elfa	19.7597	19.996	0.236282	1	1			18	MUT	24.3871
151	G7	7	elfa	19.9476		0.0483627	1	1
175	H7	7	elfa	20.2807		-0.284645	1	1
128	F8	8	elfa	19.2566	19.2421	-0.0145035	1	1
152	G8	8	elfa	19.4427		-0.200554	1	1
176	H8	8	elfa	19.0271		0.215057	1	1
129	F9	9	elfa	20.5497	20.6186	0.0688807	1	1
153	G9	9	elfa	20.6191		-0.000588735	1	1
177	H9	9	elfa	20.6868		-0.068292	1	1
130	F10	10	elfa	19.7972	20.2594	0.462217	1	1
154	G10	10	elfa	20.4769		-0.217528	1	1
178	H10	10	elfa	20.5041		-0.244689	1	1
131	F11	11	elfa	27.4099	27.3486	-0.0612717	1	1
155	G11	11	elfa	27.5353		-0.186613	1	1
179	H11	11	elfa	27.1008		0.247885	1	1
132	F12	12	elfa	25.0134	25.2806	0.267174	1	1
156	G12	12	elfa	25.4948		-0.21424	1	1
180	H12	12	elfa	25.3335		-0.052934	1	1
133	F13	13	elfa	22.2526	22.1636	-0.0889282	1	1
157	G13	13	elfa	22.3651		-0.201416	1	1
181	H13	13	elfa	21.8733		0.290344	1	1
134	F14	14	elfa	25.3706	25.5175	0.146915	1	1
158	G14	14	elfa	25.294		0.22352	1	1
182	H14	14	elfa	25.888		-0.370434	1	1
135	F15	15	elfa	26.0517	26.3457	0.294003	1	1
159	G15	15	elfa	26.5067		-0.161032	1	1
183	H15	15	elfa	26.4787		-0.132971	1	1
136	F16	16	elfa	25.3418	25.3717	0.0299155	1	1
160	G16	16	elfa	25.5844		-0.212667	1	1
184	H16	16	elfa	25.189		0.182751	1	1
137	F17	17	elfa	26.804	26.846	0.0419687	1	1
161	G17	17	elfa	26.959		-0.113013	1	1
185	H17	17	elfa	26.775		0.0710443	1	1
138	F18	18	elfa	24.3014	24.3871	0.0857347	1	1
162	G18	18	elfa	24.3417		0.0454076	1	1
186	H18	18	elfa	24.5182		-0.131142	1	1

## Sheet: results delta delta CT_shank
Gene	Sample	Phenotype	Ct_shank	Ct_hk	delta CT	delta delta CT	2^-delta delta CT
Shank	1	WT	26.7562	19.7881	6.96813	0.464155	0.724896
Shank	2	WT	26.3987	20.5982	5.80048	-0.703496	1.62845
Shank	3	WT	25.6536	20.1261	5.52752	-0.976449	1.96762
Shank	4	WT	25.9295	19.3456	6.58383	0.079851	0.946155
Shank	5	WT	27.0123	19.2409	7.77131	1.26733	0.415427
Shank	6	WT	27.4441	19.868	7.57616	1.07218	0.475599
Shank	7	WT	25.3544	19.996	5.35838	-1.1456	2.21238
Shank	8	WT	25.5609	19.2421	6.31874	-0.185235	1.137
Shank	9	WT	27.2498	20.6186	6.63123	0.127259	0.915569
Shank	10	MUT	29.7571	20.2594	9.49773	2.99375	0.125542
Shank	11	MUT	35.0881	27.3486	7.73947	1.2355	0.424696
Shank	12	MUT	32.3326	25.2806	7.05199	0.548019	0.683959
Shank	13	MUT	31.0072	22.1636	8.84352	2.33955	0.197572
Shank	14	MUT	34.1932	25.5175	8.67569	2.17172	0.221946
Shank	15	MUT	34.1367	26.3457	7.791	1.28703	0.409795
Shank	16	MUT	31.5216	25.3717	6.14993	-0.354043	1.27814
Shank	17	MUT	34.3782	26.846	7.5322	1.02823	0.490312
Shank	18	MUT	31.3314	24.3871	6.94426	0.440285	0.736989
					Average delta CT
					6.50397
		19.8693	24.8356

## Sheet: Results
Gene	Sample	Phenotype	Ct_shank	Ct_hk	DeltaCt	2^(deltaCt)
Shank	1	WT	26.7562	19.7881	-6.96813	0.00798701
Shank	2	WT	26.3987	20.5982	-5.80048	0.0179425
Shank	3	WT	25.6536	20.1261	-5.52752	0.0216795
Shank	4	WT	25.9295	19.3456	-6.58383	0.0104249
Shank	5	WT	27.0123	19.2409	-7.77131	0.00457724
Shank	6	WT	27.4441	19.868	-7.57616	0.00524022
Shank	7	WT	25.3544	19.996	-5.35838	0.0243763
Shank	8	WT	25.5609	19.2421	-6.31874	0.0125277
Shank	9	WT	27.2498	20.6186	-6.63123	0.0100879
Shank	10	MUT	29.7571	20.2594	-9.49773	0.00138325
Shank	11	MUT	35.0881	27.3486	-7.73947	0.00467937
Shank	12	MUT	32.3326	25.2806	-7.05199	0.00753596
Shank	13	MUT	31.0072	22.1636	-8.84352	0.00217688
Shank	14	MUT	34.1932	25.5175	-8.67569	0.00244543
Shank	15	MUT	34.1367	26.3457	-7.791	0.00451518
Shank	16	MUT	31.5216	20.6859	-10.8358	0.000547146
Shank	17	MUT	34.3782	26.846	-7.5322	0.00540233
Shank	18	MUT	31.3314	24.3871	-6.94426	0.00812026

## Sheet: Elfa1a_1Run
Well	Well Position	Sample	Gene	CT	media Ct	filter_bad replicates	>0.51	<-0.51
97	E1	1	Elfa1a	19.5681	19.4841	-0.0840613	1	1
121	F1	1	Elfa1a	19.3392		0.144838	1	1			Sample	Phenotype	CT
145	G1	1	Elfa1a	19.5449		-0.0607764	1	1			1	WT	19.4841
98	E2	2	Elfa1a	18.6605	18.8931	0.232565	1	1			2	WT	18.8931
122	F2	2	Elfa1a	19.1445		-0.251465	1	1			3	WT	18.4792
146	G2	2	Elfa1a	18.8742		0.0188999	1	1			4	WT	19.3876
99	E3	3	Elfa1a	18.0616	18.4792	0.417573	1	1			5	WT	18.8233
123	F3	3	Elfa1a	18.6737		-0.194459	1	1			6	WT	19.3999
147	G3	3	Elfa1a	18.7023		-0.223115	1	1			7	WT	19.8574
100	E4	4	Elfa1a	19.4217	19.3876	-0.0340773	1	1			8	WT	19.4073
124	F4	4	Elfa1a	19.0506		0.336995	1	1			9	WT	19.5623
148	G4	4	Elfa1a	19.6905		-0.302918	1	1			10	MUT	20.0771
101	E5	5	Elfa1a	19.1453	18.8233	-0.322083	1	1			11	MUT	25.8228
125	F5	5	Elfa1a	18.9525		-0.129288	1	1			12	MUT	24.44
149	G5	5	Elfa1a	18.3719		0.45137	1	1			13	MUT	22.3404
102	E6	6	Elfa1a	19.3443	19.3999	0.0555331	1	1			14	MUT	25.4765
126	F6	6	Elfa1a	19.4428		-0.0429738	1	1			15*	MUT	26.1984
150	G6	6	Elfa1a	19.4124		-0.0125593	1	1			16	MUT	25.0601
103	E7	7	Elfa1a	19.8146	19.8574	0.0427914	1	1			17	MUT	25.7768
127	F7	7	Elfa1a	19.9193		-0.0619602	1	1			18	MUT	24.0867
151	G7	7	Elfa1a	19.8382		0.0191689	1	1
104	E8	8	Elfa1a	19.5778	19.4073	-0.170546	1	1
128	F8	8	Elfa1a	19.2251		0.182209	1	1
152	G8	8	Elfa1a	19.4189		-0.0116634	1	1
105	E9	9	Elfa1a	19.3993	19.5623	0.162953	1	1
129	F9	9	Elfa1a	19.3128		0.249453	1	1
153	G9	9	Elfa1a	19.9747		-0.412406	1	1
106	E10	10	Elfa1a	19.8738	20.0771	0.203278	1	1
130	F10	10	Elfa1a	20.0726		0.00444667	1	1
154	G10	10	Elfa1a	20.2848		-0.207725	1	1
107	E11	11	Elfa1a	25.6661	25.8228	0.156635	1	1
131	F11	11	Elfa1a	25.9639		-0.141109	1	1
155	G11	11	Elfa1a	25.8383		-0.0155258	1	1
108	E12	12	Elfa1a	24.4403	24.44	-0.000285149	1	1
132	F12	12	Elfa1a	24.4397		0.000285149	1	1
156	G12	12	Elfa1a			24.44	0	1	23.2784
109	E13	13	Elfa1a	22.3678	22.3404	-0.0274347	1	1
133	F13	13	Elfa1a	22.3755		-0.0351728	1	1
157	G13	13	Elfa1a	22.2778		0.0626074	1	1
110	E14	14	Elfa1a	25.5782	25.4765	-0.101658	1	1
134	F14	14	Elfa1a	25.5349		-0.0583153	1	1
158	G14	14	Elfa1a	25.3166		0.159973	1	1
111	E15	15	Elfa1a	26.0584	26.1984	0.140016	1	1
135	F15	15	Elfa1a	26.2806		-0.0822035	1	1
159	G15	15	Elfa1a	26.2562		-0.0578124	1	1
112	E16	16	Elfa1a	24.9684	25.0601	0.0916659	1	1
136	F16	16	Elfa1a	24.9485		0.111619	1	1
160	G16	16	Elfa1a	25.2634		-0.203285	1	1
113	E17	17	Elfa1a	25.9022	25.7768	-0.125431	1	1
137	F17	17	Elfa1a	25.4609		0.315878	1	1
161	G17	17	Elfa1a	25.9672		-0.190447	1	1
114	E18	18	Elfa1a	24.3263	24.0867	-0.239552	1	1
138	F18	18	Elfa1a	23.9818		0.104919	1	1
162	G18	18	Elfa1a	23.9521		0.134633	1	1

## Sheet: bdnf
Well	Well Position	Sample	Gene	CT	media Ct	filter_bad replicates	>0.51	<-0.51
1	A1	1	bdnf	22.8087	22.5209	-0.287837	1	1
25	B1	1	bdnf	22.3106		0.210275	1	1				Sample	Phenotype	CT
49	C1	1	bdnf	22.4433		0.0775617	1	1				1	WT	22.5209
2	A2	2	bdnf	22.8604	22.7324	-0.127971	1	1				2	WT	22.7324
26	B2	2	bdnf	22.5975		0.134885	1	1				3	WT	22.0998
50	C2	2	bdnf	22.7393		-0.0069135	1	1				4	WT	21.4415
3	A3	3	bdnf	22.0714	22.0998	0.0283756	1	1				5	WT	21.588
27	B3	3	bdnf	22.0427		0.0570869	1	1				6	WT	21.2757
51	C3	3	bdnf	22.1853		-0.0854626	1	1				7	WT	21.5217
4	A4	4	bdnf	21.4753	21.4415	-0.0337919	1	1				8	WT	21.2426
28	B4	4	bdnf	21.5789		-0.137395	1	1				9	WT	22.0465
52	C4	4	bdnf	21.2703		0.171187	1	1				10	MUT	21.9906
5	A5	5	bdnf	21.6204	21.588	-0.032362	1	1				11	MUT	26.8413
29	B5	5	bdnf	21.5124		0.0756359	1	1				12	MUT	24.7903
53	C5	5	bdnf	21.6313		-0.0432739	1	1				13	MUT	23.1969
6	A6	6	bdnf	21.2509	21.2757	0.0248003	1	1				14	MUT	25.074
30	B6	6	bdnf			2.04853	0	1		19.2272		15	MUT	25.8117
54	C6	6	bdnf	21.3005		-0.0248003	1	1				16	MUT	24.9107
7	A7	7	bdnf	21.6	21.5217	-0.0782108	1	1				17	MUT	26.055
31	B7	7	bdnf	21.5989		-0.0771408	1	1				18	MUT	24.7453
55	C7	7	bdnf	21.3664		0.155352	1	1
8	A8	8	bdnf	21.1876	21.2426	0.0550086	1	1
32	B8	8	bdnf	21.4178		-0.175119	1	1
56	C8	8	bdnf	21.1225		0.12011	1	1
9	A9	9	bdnf	22.1064	22.0465	-0.0599448	1	1
33	B9	9	bdnf	22.0006		0.0458673	1	1
57	C9	9	bdnf	22.0324		0.0140775	1	1
10	A10	10	bdnf	21.9819	21.9906	0.00869751	1	1
34	B10	10	bdnf	21.9868		0.00375938	1	1
58	C10	10	bdnf	22.003		-0.0124569	1	1
11	A11	11	bdnf	26.9722	26.8413	-0.130868	1	1
35	B11	11	bdnf	26.785		0.0563132	1	1
59	C11	11	bdnf	26.7667		0.0745551	1	1
12	A12	12	bdnf	24.764	24.7903	0.0263526	1	1
36	B12	12	bdnf	24.8308		-0.0404523	1	1
60	C12	12	bdnf	24.7762		0.0140998	1	1
13	A13	13	bdnf	23.1846	23.1969	0.01231	1	1
37	B13	13	bdnf	23.0052		0.191704	1	1
61	C13	13	bdnf	23.4009		-0.204014	1	1
14	A14	14	bdnf	25.2355	25.074	-0.161477	1	1
38	B14	14	bdnf	24.9738		0.100211	1	1
62	C14	14	bdnf	25.0128		0.0612653	1	1
15	A15	15	bdnf	25.991	25.8117	-0.179356	1	1
39	B15	15	bdnf	25.6801		0.131584	1	1
63	C15	15	bdnf	25.7639		0.0477727	1	1
16	A16	16	bdnf	24.862	24.9107	0.0486927	1	1
40	B16	16	bdnf	24.918		-0.00728607	1	1
64	C16	16	bdnf	24.9521		-0.0414066	1	1
17	A17	17	bdnf		26.055	-0.943789	1	0		26.9988
41	B17	17	bdnf	26.0797		-0.024704	1	1
65	C17	17	bdnf	26.0303		0.024704	1	1
18	A18	18	bdnf	24.8474	24.7453	-0.102086	1	1
42	B18	18	bdnf	24.7733		-0.0279516	1	1
66	C18	18	bdnf	24.6153		0.130038	1	1

## Sheet: relative expression_bdnf
Gene	Sample	Phenotype	CT_bdnf	Ct_hk	delta CT	delta delta CT	2^-delta delta CT
bdnf	1	WT	22.5209	19.7881	2.73279	0.772163	0.585539
bdnf	2	WT	22.7324	20.5982	2.13422	0.173598	0.886629
bdnf	3	WT	22.0998	20.1261	1.97372	0.0130976	0.990963
bdnf	4	WT	21.4415	19.3456	2.09589	0.135272	0.910498
bdnf	5	WT	21.588	19.2409	2.34707	0.386445	0.765013
bdnf	6	WT	21.2757	19.868	1.40775	-0.552872	1.467
bdnf	7	WT	21.5217	19.996	1.52574	-0.434885	1.3518
bdnf	8	WT	21.2426	19.2421	2.0005	0.0398742	0.97274
bdnf	9	WT	22.0465	20.6186	1.42793	-0.532693	1.44663
bdnf	10	MUT	21.9906	20.2594	1.73118	-0.229438	1.17238
bdnf	11	MUT	26.8413	27.3486	-0.507358	-2.46798	5.53269
bdnf	12	MUT	24.7903	25.2806	-0.490232	-2.45085	5.4674
bdnf	13	MUT	23.1969	22.1636	1.03325	-0.927373	1.90181
bdnf	14	MUT	25.074	25.5175	-0.443504	-2.40413	5.29315
bdnf	15	MUT	25.8117	26.3457	-0.53402	-2.49464	5.63589
bdnf	16	MUT	24.9107	25.372	-0.461283	-2.42191	5.35878
bdnf	17	MUT	26.055	26.846	-0.791032	-2.75165	6.73489
bdnf	18	MUT	24.7453	24.3871	0.35822	-1.6024	3.03648
				Average delta CT control
				1.96062

## Sheet: Npas4
Well	Well Position	Sample	Gene	CT	media Ct	filter_bad replicates	>0.51	<-0.51										Well	Well Position	Sample	CT	media Ct	filter_bad replicates	>0.51	<-0.51
1	A1	1	npas4	23.662	23.1868	-0.47525	1	1			Bad technical replicates							117	E21	3	22.7486	22.6147	-0.133906	1	1
25	B1	1	npas4	22.7115		0.47525	1	1										118	E22	3	22.5418		0.0729116	1	1
49	C1	1	npas4	23.3699			1	1			Repeat sample 3, 11 and 14							142	F22	3	22.5537		0.0609945	1	1
2	A2	2	npas4	22.9667	22.8662	-0.100509	1	1										166	G22	3							23.3094
26	B2	2	npas4	22.7657		0.100509	1	1										119	E23	11	26.87	26.7639	-0.106045	1	1
50	C2	2	npas4	24.6612			1	1										143	F23	11	26.9724		-0.208416	1	1
3	A3	3	npas4	23.3479	22.7459	-0.602019	1	0				Sample	Phenotype	CT				167	G23	11	26.4495		0.314461	1	1
27	B3	3	npas4	22.1439		0.602019	0	1				1	WT	23.1868				168	G24	14	27.16
51	C3	3	npas4	22.9388		-0.192914	1	1				2	WT	22.8662
4	A4	4	npas4	21.6606	21.5655	-0.0951106	1	1				3	WT	22.6147
28	B4	4	npas4	21.077		0.488513	1	1				4	WT	21.5655
52	C4	4	npas4	21.9589		-0.393403	1	1				5	WT	22.1274
5	A5	5	npas4	22.4647	22.1274	-0.33731	1	1				6	WT	21.561
29	B5	5	npas4	21.6772		0.450232	1	1				7	WT	22.646
53	C5	5	npas4	22.2404		-0.112922	1	1				8	WT	21.9388
6	A6	6	npas4	21.168	21.561	0.392984	1	1				9	WT	21.5988
30	B6	6	npas4	21.954		-0.392984	1	1				10	MUT	22.2798
54	C6	6	npas4	22.6701			1	1				11	MUT	26.7639
7	A7	7	npas4	22.8484	22.646	-0.202376	1	1				12	MUT	23.2827
31	B7	7	npas4	22.4436		0.202376	1	1				13	MUT	22.2222
55	C7	7	npas4	23.019			1	1				14	MUT
8	A8	8	npas4	21.9168	21.9388	0.0219622	1	1				15	MUT	23.4064
32	B8	8	npas4	21.9607		-0.0219622	1	1				16	MUT	22.5501
56	C8	8	npas4	23.3045			1	1				17	MUT	23.1639
9	A9	9	npas4	21.9639	21.5988	-0.365148	1	1				18	MUT	22.7537
33	B9	9	npas4	21.2336		0.365148	1	1
57	C9	9	npas4	23.3037			1	1
10	A10	10	npas4	22.6197	22.2798	-0.339923	1	1
34	B10	10	npas4	21.9399		0.339923	1	1
58	C10	10	npas4	22.9907			1	1
11	A11	11	npas4	25.2496	25.3578	0.108194	1	1
35	B11	11	npas4	25.466		-0.108194	1	1
59	C11	11	npas4	26.7706			1	1
12	A12	12	npas4	23.3663	23.2827	-0.0836058	1	1
36	B12	12	npas4	23.1991		0.0836058	1	1
60	C12	12	npas4	25.3551			1	1
13	A13	13	npas4	22.3674	22.2222	-0.145218	1	1
37	B13	13	npas4	22.077		0.145218	1	1
61	C13	13	npas4	23.4214			1	1
14	A14	14	npas4	22.9324	24.115	1.18268	0	1
38	B14	14	npas4	25.2977		-1.18268	1	0
62	C14	14	npas4	26.4118			1	1
15	A15	15	npas4	23.4899	23.4064	-0.0834866	1	1
39	B15	15	npas4	23.3229		0.0834866	1	1
63	C15	15	npas4	24.4342			1	1
16	A16	16	npas4	22.3469	22.5501	0.203166	1	1
40	B16	16	npas4	22.7533		-0.203166	1	1
64	C16	16	npas4	25.4392			1	1
17	A17	17	npas4	22.9673	23.1639	0.196647	1	1
41	B17	17	npas4	23.3606		-0.196647	1	1
65	C17	17	npas4	24.0267			1	1
18	A18	18	npas4	22.47	22.7537	0.283706	1	1
42	B18	18	npas4	23.0374		-0.283706	1	1
66	C18	18	npas4	25.2584

## Sheet: reltive expression npas4a
Gene	Sample	Phenotype	CT_npas4	Ct_hk	delta CT	delta delta CT	2^-delta delta CT
npas4	1	WT	23.1868	19.7881	3.39869	1.03408	0.488328
npas5	2	WT	22.8662	20.5982	2.26803	-0.0965839	1.06924
npas6	3	WT	22.6147	20.1261	2.48862	0.124005	0.917637
npas7	4	WT	21.5655	19.3456	2.21987	-0.144744	1.10553
npas8	5	WT	22.1274	19.2409	2.88648	0.521868	0.696469
npas9	6	WT	21.561	19.868	1.693	-0.671617	1.59286
npas10	7	WT	22.646	19.996	2.64997	0.285356	0.820539
npas11	8	WT	21.9388	19.2421	2.69664	0.332025	0.794421
npas12	9	WT	21.5988	20.6186	0.980231	-1.38439	2.61061
npas13	10	MUT	22.2798	20.2594	2.0204	-0.344218	1.26946
npas14	11	MUT	26.7639	27.3486	-0.584705	-2.94932	7.72386
npas15	12	MUT	23.2827	25.2806	-1.99786	-4.36247	20.5701
npas16	13	MUT	22.2222	22.1636	0.0585423	-2.30607	4.94535
npas17	14	MUT
npas18	15	MUT	23.4064	26.3457	-2.93927	-5.30388	39.5028
npas19	16	MUT	22.5501	25.372	-2.8219	-5.18651	36.4163
npas20	17	MUT	23.1639	26.846	-3.68207	-6.04669	66.1051
npas21	18	MUT	22.7537	24.3871	-1.63343	-3.99805	15.9783
				Average delta CT control
					2.36462

[truncated: 9 more sheets: nlgn1, relative expression nlgn1, nlgn2, relative expression nlgn2, wnt3, relative expression wnt3, Neurod, relative expression neurod, HK_new]
